# Supplementary material for: Adherence to the Mediterranean Diet and Its Association with the Level of Physical Activity in Fitness Center Users: Croatian-Based Study
Source: Nutrients. 2021 Nov 12;13(11):4038. doi: 10.3390/nu13114038 (PMC8625296; doi:10.3390/nu13114038)
Supplement: Supplementary file 1 [file nutrients-13-04038-s001.zip]

Archive with 1 entries (1 files):
- nutrients-1454364-supplementary.pdf
